# Supplementary material for: Microfiltration Membrane Pore Functionalization with Primary and Quaternary Amines for PFAS Remediation: Capture, Regeneration, and Reuse
Source: Molecules. 2024 Sep 6;29(17):4229. doi: 10.3390/molecules29174229 (PMC11397369; doi:10.3390/molecules29174229)
Supplement: Supplementary file 1 [file molecules-29-04229-s001.zip]

Archive with 1 entries (1 files):
- molecules-3161320-supplementary.pdf
